# Supplementary material for: Highly Sensitive and Specific Detection of Influenza A Viruses Using Bimolecular Fluorescence Complementation (BiFC) Reporter System
Source: Biosensors (Basel). 2023 Aug 2;13(8):782. doi: 10.3390/bios13080782 (PMC10452828; doi:10.3390/bios13080782)
Supplement: Supplementary file 1 [file biosensors-13-00782-s001.zip]

Archive with 1 entries (1 files):
- biosensors-2497643-supplementary.pdf
